# Supplementary material for: CC Chemokine Ligand 7 Derived from Cancer-Stimulated Macrophages Promotes Ovarian Cancer Cell Invasion
Source: Cancers (Basel). 2021 Jun 1;13(11):2745. doi: 10.3390/cancers13112745 (PMC8198020; doi:10.3390/cancers13112745)
Supplement: Supplementary file 1 [file cancers-13-02745-s001.zip]

Archive with 1 entries (1 files):
- cancers-1198244-supplementary.pdf
